# Supplementary material for: Clinical Value of Circulating Endometrial Cells in the Diagnosis and Stratified Diagnosis of Endometriosis
Source: J Clin Med. 2026 Apr 15;15(8):3021. doi: 10.3390/jcm15083021 (PMC13115985; doi:10.3390/jcm15083021)
Supplement: Supplementary file 1 [file jcm-15-03021-s001.zip]

Archive with 1 entries (1 files):
- jcm-4188890-supplementary.pdf
